# Supplementary material for: Effect of Na, K and Ca Salts on Growth, Physiological Performance, Ion Accumulation and Mineral Nutrition of Mesembryanthemum crystallinum
Source: Plants (Basel). 2024 Jan 10;13(2):190. doi: 10.3390/plants13020190 (PMC10818879; doi:10.3390/plants13020190)
Supplement: Supplementary file 1 [file plants-13-00190-s001.zip]

Archive with 1 entries (1 files):
- plants-2817308-supplementary.pdf
